# Supplementary material for: A conserved role for the ALS-linked splicing factor SFPQ in repression of pathogenic cryptic last exons
Source: Nat Commun. 2021 Mar 26;12:1918. doi: 10.1038/s41467-021-22098-z (PMC7997972; doi:10.1038/s41467-021-22098-z)
Supplement: Supplementary file 11 — Supplementary Data 9 [file 41467_2021_22098_MOESM11_ESM.xlsx]

## Sheet: Sheet1
Supplementary Data 9. DNA oligonucleotides used in this study
Primer name	Sequence 5' -> 3'
3' RACE forward primer
nbeaa_F1	AGAGAGGGACCGTGTAGAC
nbeaa_F2	AAGGCACATCGAGCCCATATTG
epha4b_F1	ATGGCAACCCTTTGGATTTATCCG
epha4b_F2	CTACTGTCAGGCTGTTTCGG
bcas3_F1	CGCTGCATGTCAGCTTCAC
bcas3_F2	CTTCAGGAAACTGACAAACGCGAG
gdf11_F1	GGGAGCATTATAGGCATCGGTAC
gdf11_F2	TGGCTTCAGAGCGAGTCATAG
vti1a_F1	CGTCAATAAGAAGCAGACACAAGCAAC
vti1a_F2	GATTTTGTGGTCACATTTTCGTG
immp2l_F1	CGACGCACAGCACGTACATAAG
immp2l_F2	GCGACATTGTGTCAGTTTTAACATC
dlg5a_F1	AAACCCGCTTCGTTGAGCC
dlg5a_F2	TGTAAAGATGAAGCAGATGATGGAG
gli2b_F1	TCCCACTCCCGCAGAGAAG
gli2b_F2	CCTGAGCAGAGGAGTTTGG
sema5ba_F1	ACAGGAGAACTACACCAAGC
sema5ba_F2	AATACACAAACGCCTGAGCTAG
trip4_F1	TGTGGATTGCAGCAGCAG
trip4_F2	TTTGTAAGTCCTGTCTGCCTC
RT-qPCR analyses of CLIP-binding
epha4b_int3_qPCR_F2	ACAGTTTATTGGTTGCAAGCCA
epha4b_int3_qPCR_R2	TAGCCAGCACTCAAGTCCTT
epha4b_int3_qPCR_F3	CCTCTTCTGCACTGTTAGTACC
epha4b_int3_qPCR_R3	CATCAACACCGCAGCAAGT
epha4b_int3_qPCR_F4	TGGTTTCTCACACTTGCTGC
epha4b_int3_qPCR_R4	CTGTACCAAGAGCTCTGACCT
epha4b_int3_qPCR_F5	GGTGTTGATGCCCAGGAGA
epha4b_int3_qPCR_R5	CCGTGGAGGCTATTCAGTG
epha4b_int3_qPCR_F6	CTGCACTGAATAGCCTCCAC
epha4b_int3_qPCR_R6	TGAGTCCATTAGCACCTACCT
epha4b_ex3a_qPCR_F1	GGTAATGGTGACCCCTCCTT
epha4b_ex3a_qPCR_R1	ACGTTTCTCAGAGACAGTTGG
epha4b_ex3a_qPCR_F2	CCAACTGTCTCTGAGAAACGT
epha4b_ex3a_qPCR_R2	ACAACACGTAGCCAAGCCTA
epha4b_ex3a_qPCR_F3	CGTCAACGCTTCTCATTTGGA
epha4b_ex3a_qPCR_R3	ACACATTTATGCAGGACGGTC
epha4b_ex3a_qPCR_F4	TCAGCATATGTTTGTCCAGGAC
epha4b_ex3a_qPCR_R4	CCTCTTTGCCGTGGACAAC
epha4b_ex3a_qPCR_F5	GGGTTTTCTCAGATGACGCA
epha4b_ex3a_qPCR_R5	GCCACATACACAGACAAGCC
nbeaa_int1_F1	ATATTTGGGTTATTGGTGCTTCC
nbeaa_int1_R1	CAATCCCATGAAGCAGTGCA
nbeaa_int1_F2	GTTACCTGTTTGCCCACACA
nbeaa_int1_R2	TGAGGTTGTAAAGGTGCTCAA
nbeaa_int1_F3	TGCACAATCACTTACACTTTTGG
nbeaa_int1_R3	GGTCATTCCCAGATGTTGATGT
nbeaa_int1_F4	TCTTGATTCACCTCGGCTTG
nbeaa_int1_R4	TTTTCACCCTTAATCAATGTGGTATT
nbeaa_int1_F5	GTACAAACTAGCCAAGCGTTT
nbeaa_int1_R5	GTTTACTCACGACTACAGATAAGACT
nbeaa_ex2a_F6	ATCGAGCCCATATTGCGGAT
nbeaa_ex2a_R6	AGAGACAGAAAGTGAGGAGCT
nbeaa_ex2a_F7	TCACTTTCTGTCTCTTTGTGTTAAGT
nbeaa_ex2a_R7	ATCGACAGCAGGTTTGACAC
nbeaa_ex2a_F8	AATGGCGTCTCTAAATGTTTAACA
nbeaa_ex2a_R8	GTTTCATTTCACTCCTGCTTCA
nbeaa_ex2a_F9	ACATGAATTGAAATGAAGCAGGAG
nbeaa_ex2a_R9	TGTGCACTAGTTATTTCCAGATTTT
nbeaa_ex2a_F10	TCCCTTGAGTGTAAAATCCTTGT
nbeaa_ex2a_R10	TGCTGTCTGGGGAATGTACT
sema5b_int1_F1	GGCTGGAAAACTGAGACTGC
sema5b_int1_R1	TTGGGTTGCCTACTCGTTCT
sema5b_int1_F2	ATATGTGAGGGCGCTGGAAC
sema5b_int1_R2	AGGAGGCTGAGAATAGACAAGT
sema5b_int1_F3	ACTTGTCTATTCTCAGCCTCCT
sema5b_int1_R3	CACAAACCAATGCAAGCAACA
sema5b_int1_F4	TGCTTGATTTGTCTTCGCGA
sema5b_int1_R4	CGCTTAGCCTACAAGACTCG
sema5b_ex2a_F5	GGCAGATAATACACAAACGCC
sema5b_ex2a_R5	TTGCAGTTAAAGCTCCACGG
sema5b_ex2a_F6	TGAAGCAGCTAATCAGGGCC
sema5b_ex2a_R6	GGAACAGATTTGGCCGACTC
sema5b_ex2a_F7	TCACATTGTTGGGTAAGTAGGGA
sema5b_ex2a_R7	TGTCCTGGGAGAGTTTGTGA
sema5b_ex2a_F8	AGGTTCGCTGTTAGGCTGAT
sema5b_ex2a_R8	TGAAGCATGTGAATAAGCAAACA
gRNAs for CRISPR/Cas9 modification
b4galt2_gRNA_1	AAGGATGAATTGAAGGTCAC
b4galt2_gRNA_1	AAAGACTTTGTGTGCAACTC
gdf11_gRNA_1	GTAGAGAGTAGGTTCAGAGT
gdf11_gRNA_2	GACCAAATGTTGTTAGAAAG
Morpholino knockdown
epha4b_MO_1	ACAGCTGAGAAAAAAACACGGATAT
epha4b_MO_mismatch_1	ACACCTCAGAAATAAAGACCGATAT
