# Supplementary material for: A conserved role for the ALS-linked splicing factor SFPQ in repression of pathogenic cryptic last exons
Source: Nat Commun. 2021 Mar 26;12:1918. doi: 10.1038/s41467-021-22098-z (PMC7997972; doi:10.1038/s41467-021-22098-z)
Supplement: Supplementary file 14 — Source Data [file 41467_2021_22098_MOESM14_ESM.xlsx]

## Sheet: Figure 4b
Figure 4b			Raw-Cq	Input-normalized
	nbeaa_P1	IgG	35.5	0.00067398
			34.79	0.0010949
			34.42	0.001415
		sfpqCLIP	32.27	0.0062885
			32.72	0.0046034
			32.4	0.0057466
	nbeaa_P2	IgG	30.56	0.00098336
			30.6	0.00095336
			27.32	0.0092885
		sfpqCLIP	27.43	0.0086034
			27.25	0.0097466
			25.68	0.028956
	nbeaa_P3	IgG	33.17	0.0011816
			33.3	0.0010758
			33.72	0.00080708
		sfpqCLIP	27.25	0.071102
			27.06	0.081102
			27.19	0.074583
	nbeaa_P4	IgG	38.94	0.00094003
			38.94	0.00094003
			38.83	0.0010145
		sfpqCLIP	31.84	0.12896
			31.74	0.13804
			32.09	0.10844
	nbeaa_P5	IgG	37.73	0.0010911
			37.89	0.00097656
			38.05	0.00087405
		sfpqCLIP	28.45	0.67688
			28.63	0.59954
			28.8	0.53346
	nbeaa_P6	IgG	29.68	0.00098677
			29.68	0.00099071
			29.72	0.00096646
		sfpqCLIP	22.21	0.17518
			22.03	0.19885
			21.79	0.23438
	nbeaa_P7	IgG	32.54	0.0011613
			31.06	0.0032449
			33.04	0.00082119
		sfpqCLIP	27.79	0.03125
			27.55	0.0369
			27.75	0.032129
	nbeaa_P8	IgG	30.54	0.0011886
			30.36	0.0013387
			31.28	0.00071241
		sfpqCLIP	25.25	0.046231
			24.3	0.089339
			23.96	0.11305
	nbeaa_P9	IgG	31.01	0.0016538
			29.49	0.0047315
			32.53	0.00057666
		sfpqCLIP	23.98	0.21613
			24.52	0.14845
			25.82	0.060371
	nbeaa_P10	IgG	34.56	0.001004
			33.54	0.0020425
			34.64	0.00094986
		sfpqCLIP	29.91	0.025208
			29.2	0.041235
			30.18	0.020916

## Sheet: Figure 4c
Figure 4c			Raw-Cq	Input-normalized
	sema5b_P1	IgG	32.77	0.00086801
			32.55	0.001011
			32.48	0.0010613
		sfpqCLIP	28.74	0.015953
			27.95	0.023683
			27.58	0.029157
	sema5b_P2	IgG	34.86	0.00057933
			33.23	0.0017931
			34.23	0.00089655
		sfpqCLIP	30.44	0.020866
			27.52	0.051255
			28.54	0.050343
	sema5b_P3	IgG	38.8	0.00069534
			38.05	0.0011694
			38.08	0.0011453
		sfpqCLIP	30.2	0.37963
			29.42	0.38689
			29.5	0.37371
	sema5b_P4	IgG	35.4	0.00099708
			35.48	0.0009433
			35.41	0.0009902
		sfpqCLIP	27.99	0.16609
			28.12	0.16043
			28.27	0.13774
	sema5b_P5	IgG	33.15	0.0010394
			33.51	0.00080988
			33.06	0.0011063
		sfpqCLIP	27.2	0.060371
			27.89	0.048027
			26.91	0.069348
	sema5b_P6	IgG	32.82	0.00084819
			32.59	0.00099478
			32.44	0.0011038
		sfpqCLIP	27.86	0.030325
			27.72	0.028491
			26.89	0.045647
	sema5b_P7	IgG	34.6	0.0010322
			34.37	0.0012107
			35.07	0.00074524
		sfpqCLIP	28.86	0.052193
			29.43	0.029977
			28.93	0.068869
	sema5b_P8	IgG	35.07	0.0011748
			35.46	0.00089655
			35.48	0.0008842
		sfpqCLIP	30.35	0.025678
			30.67	0.026954
			30.86	0.023958

## Sheet: Figure 4d
Figure 4d			Raw-Cq	Input-normalized
	epha4b_P1	IgG	33.49	0.00067834
			32.66	0.0012
			32.44	0.0014
		sfpqCLIP	25.6	0.16
			25.9	0.13
			25.08	0.23
	epha4b_P2	IgG	28.55	0.00099
			28.59	0.00096
			25.3	0.0094
		sfpqCLIP	19.6	0.49
			19.79	0.43
			19.57	0.5
	epha4b_P3	IgG	31.14	0.0012
			31.27	0.0011
			31.69	0.00082
		sfpqCLIP	21.73	0.82
			21.5	0.961
			21.79	0.782
	epha4b_P4	IgG	36.92	0.00095
			36.92	0.00095
			35.85	0.002
		sfpqCLIP	27.33	0.73
			27.3	0.75
			27.37	0.71
	epha4b_P5	IgG	35.59	0.0012
			35.87	0.00099
			36.06	0.00087
		sfpqCLIP	27.68	0.29
			27.89	0.25
			27.95	0.24
	epha4b_P6	IgG	27.67	0.001
			27.67	0.001
			27.71	0.00097
		sfpqCLIP	23.42	0.019
			22.97	0.026
			23.08	0.024
	epha4b_P7	IgG	30.49	0.0012
			29.03	0.0033
			31.02	0.00083
		sfpqCLIP	23.63	0.14
			23.63	0.14
			23.43	0.16
	epha4b_P8	IgG	28.52	0.0012
			28.3	0.0014
			29.26	0.00072
		sfpqCLIP	19.94	0.46
			19.63	0.57
			20.11	0.41
	epha4b_P9	IgG	28.89	0.0018
			27.5	0.0047
			30.5	0.00059
		sfpqCLIP	25.28	0.022
			25.74	0.016
			23.65	0.068
	epha4b_P10	IgG	31.8	0.0017
			31.13	0.0027
			32.64	0.00095
		sfpqCLIP	27.92	0.025
			27.17	0.042
			28.17	0.021

## Sheet: Figure 5a
Figure 5a		Raw-Cq	Fold change relative to siblings
	Siblings	28.1
		27.89
		27.85
	sfpq	31.92	0.1
		31.99	0.06
		32.87	0.04
	sfpq + sgRNAs	29.65	0.44
		29.94	0.25
		28.33	0.19

## Sheet: Figure 5e
DeltaA quantification -- number of discrete clusters of neurons
	neg control sibs	neg control sfpq	epha4b MO sfpq	epha4b mismatch MO sfpq
	14	7	8	6
	14	6	9	6
	12	7	10	7
	14	8	8	7
	14	6	8	7
	12	6	11	8
		8	11	7
			11	6
			8
			9
			8
			10

## Sheet: Figure S1d-h
Figure S1d		Raw-Cq	Fold change relative to siblings
epha4b CLE	Siblings	31.54
		30.93
		30.59
	sfpq	28.8	10.22
		27.95	12.07
		27.1	17.19
epha4b downstream	Siblings	23.79
		26.66
		24.33
	sfpq	25.88	0.49
		27.03	0.81
		24.89	0.98
Figure S1e		Raw-Cq	Fold change relative to siblings
nbeaa CLE	Siblings	32.46
		31.47
		31.68
	sfpq	28.68	21.06
		27.25	10.27
		27.68	13.8
nbeaa downstream	Siblings	26.12
		27.32
		26.88
	sfpq	30.08	0.05
		31.15	0.06
		30.36	0.05
Figure S1f		Raw-Cq	Fold change relative to siblings
bcas3 CLE	Siblings	28.12
		29.62
		29.83
	sfpq	27.56	3.07
		26.39	2.69
		28.31	3
bcas3 downstream	Siblings	26.52
		26.32
		26.34
	sfpq	29.05	0.28
		28.63	0.33
		28.6	0.3
Figure S1g		Raw-Cq	Fold change relative to siblings
b4galt2 CLE	Siblings	30.78
		31.88
		30.78
	sfpq	29.61	3.61
		30.34	4.75
		29.5	3.91
b4galt2 downstream	Siblings	27.98
		28.77
		28.12
	sfpq	32.08	0.09
		34.24	0.04
		33.2	0.06
Figure S1h		Raw-Cq	Fold change relative to siblings
gdf11 CLE	Siblings	38.68
		37.11
		38.28
	sfpq	36.17	8.75
		33.3	7.69
		33.92	17.71
gdf11 downstream	Siblings	24.73
		25.12
		15.43
	sfpq	28.57	0.05
		28.56	0.08
		29	0.07

## Sheet: Figure S5a
Figure S5a		Raw-Cq	Fold change relative to siblings
gdf11 downstream exon	Siblings	26.96
		25.27
		26.14
		34.65
	sfpq	33.17	0.019
	no sgRAs	29.61	0.068
		30.32	0.202
		34.53	0.112
	sfpq	31.62	0.053
	plus sgRNAs	29.72	0.062
		30.64	0.053
		35.74	0.04
